# Supplementary material for: Immediate and Short-Term Intraocular Pressure Changes Following Intravitreal Injection and Associated Factors
Source: J Clin Med. 2025 Jul 8;14(14):4821. doi: 10.3390/jcm14144821 (PMC12295815; doi:10.3390/jcm14144821)
Supplement: Supplementary file 1 [file jcm-14-04821-s001.zip]

Archive with 1 entries (1 files):
- jcm-3693918-supplementary.xlsx
