# Supplementary material for: Immediate and Short-Term Intraocular Pressure Changes Following Intravitreal Injection and Associated Factors
Source: J Clin Med. 2025 Jul 8;14(14):4821. doi: 10.3390/jcm14144821 (PMC12295815; doi:10.3390/jcm14144821)
Supplement: Supplementary file 1 [file jcm-14-04821-s001.zip › jcm-3693918-supplementary.xlsx]

## Sheet: Table S1
No	Disease	VEGF	Sex: M=1	Age	HT	DM	Smoking 不明:2	AMD:1	DME:1	RVO:1	NVG:1	IVR:1	IVA2:1	IVA8:1	IVBR:1	IVF:1	IOL	AVIT	Gla	No of injection	baseline IOP	post IVI	difference	30min
1	DME	IVF	1	62	1	1	1	0	1	0	0	0	0	0	0	1	1	0	0	5	19	42	23	23
2	CRVO	IVA	1	73	0	0	1	0	0	1	0	0	1	0	0	0	0	0	0	32	17	60	43	20
3	AMD	IVA8	1	82	0	0	0	1	0	0	0	0	0	1	0	0	1	0	0	60	16	29	13	15
4	AMD	IVA8	1	82	1	0	0	1	0	0	0	0	0	1	0	0	1	0	0	9	10	43	33	16
5	AMD	IVA	1	70	1	0	1	1	0	0	0	0	1	0	0	0	0	0	0	42	15	37	22	20
6	AMD	IVA8	1	81	1	1	0	1	0	0	0	0	0	1	0	0	1	1	0	50	13	27	14	16
7	AMD	IVA8	1	62	0	0	1	1	0	0	0	0	0	1	0	0	0	0	0	1	12	32	20	15
8	AMD	IVF	1	77	0	0	1	1	0	0	0	0	0	0	0	1	0	0	0	5	12	20	8
9	AMD	IVA8	1	83	1	0	0	1	0	0	0	0	0	1	0	0	1	0	0	53	10	34	24	17
10	BRVO	IVA	1	82	0	0	0	0	0	1	0	0	1	0	0	0	0	0	0	17	9	38	29	10
11	AMD	IVA8	1	90	1	1	1	1	0	0	0	0	0	1	0	0	1	0	0	74	17	40	23	24
12	AMD	IVF	1	83	0	0	1	1	0	0	0	0	0	0	0	1	1	0	0	35	12	16	4
13	AMD	IVR	0	87	0	0	0	1	0	0	0	1	0	0	0	0	0	0	0	79	16	31	15	22
14	AMD	IVA8	1	87	0	0	1	1	0	0	0	0	0	1	0	0	1	0	0	1	7	22	15
15	BRVO	IVRBS	0	82	1	0	0	0	0	1	0	1	0	0	0	0	1	0	0	22	14	14	0
16	AMD	IVBR	1	80	1	0	1	1	0	0	0	0	0	0	1	0	1	0	0	36	9	33	24	11
17	AMD	IVA8	0	93	0	0	0	1	0	0	0	0	0	1	0	0	1	0	0	11	12	30	18	20
18	AMD	IVA	1	82	1	0	0	1	0	0	0	0	1	0	0	0	1	0	0	26	15	50	35	22
19	AMD	IVBR	1	78	0	0	1	1	0	0	0	0	0	0	1	0	1	1	0	14	10	11	1
20	AMD	IVA	1	89	0	0	0	1	0	0	0	0	1	0	0	0	1	0	0	12	10	42	32	16
21	BRVO	IVA	1	82	0	0	1	0	0	1	0	0	1	0	0	0	0	0	1	25	9	37	28	18
22	AMD	IVA8	0	85	0	0	0	1	0	0	0	0	0	1	0	0	0	0	0	28	15	52	37	23
23	AMD	IVA8	1	80	1	0	0	1	0	0	0	0	0	1	0	0	1	0	0	17	16	60	44	17
24	DME	IVBR	1	51	1	1	1	0	1	0	0	0	0	0	1	0	0	0	0	0	17	17	0
25	AMD	IVF	0	75	1	0	0	1	0	0	0	0	0	0	0	1	1	0	0	14	11	29	18	12
26	DME	IVBR	1	84	0	1	1	0	1	0	0	0	0	0	1	0	1	0	0	19	13	24	11
27	AMD	IVA	1	76	1	0	1	1	0	0	0	0	1	0	0	0	1	0	0	84	18	44	26	24
28	AMD	IVA8	0	88	0	0	0	1	0	0	0	0	0	1	0	0	1	0	1	13	5	44	39	10
29	AMD	IVA8	1	80	0	0	1	1	0	0	0	0	0	1	0	0	0	0	0	28	12	36	24	14
30	DME	IVBR	0	62	0	1	0	0	1	0	0	0	0	0	1	0	1	0	0	10	17	34	17	21
31	AMD	IVA	0	73	0	0	0	1	0	0	0	0	1	0	0	0	1	0	0	3	16	59	43	16
32	AMD	IVBR	0	86	1	1	1	1	0	0	0	0	0	0	1	0	0	0	0	5	11	29	18	9
33	AMD	IVA8	1	79	1	0	0	1	0	0	0	0	0	1	0	0	0	0	0	87	16	50	34	27
34	AMD	IVA	0	59	0	0	0	1	0	0	0	0	1	0	0	0	0	0	0	1	14	35	21	15
35	DME	IVF	1	69	1	1	0	0	1	0	0	0	0	0	0	1	0	0	0	52	10	20	10
36	AMD	IVA	1	83	1	0	0	1	0	0	0	0	1	0	0	0	1	0	0	35	14	28	14	12
37	AMD	IVF	0	81	1	1	0	1	0	0	0	0	0	0	0	1	1	0	0	60	19	40	21	22
38	AMD	IVBR	1	73	1	0	1	1	0	0	0	0	0	0	1	0	0	0	0	11	13	28	15	13
39	AMD	IVA	0	79	1	0	0	1	0	0	0	0	1	0	0	0	0	0	0	4	14	36	22	13
40	AMD	IVA	0	66	1	0	0	1	0	0	0	0	1	0	0	0	0	0	0	37	18	37	19	16
41	AMD	IVA8	1	78	1	0	0	1	0	0	0	0	0	1	0	0	0	0	0	54	13	47	34	17
42	AMD	IVA	0	82	0	0	1	1	0	0	0	0	1	0	0	0	1	0	0	45	13	27	14	13
43	AMD	IVA	0	79	1	0	1	1	0	0	0	0	1	0	0	0	0	0	1	16	18	46	28	19
44	AMD	IVBR	0	76	1	1	0	1	0	0	0	0	0	0	1	0	1	0	0	62	17	20	3
45	BRVO	IVA	1	70	1	1	1	0	0	1	0	0	1	0	0	0	1	1	1	60	14	39	25	18
46	DME	IVF	0	81	1	1	0	0	1	0	0	0	0	0	0	1	1	1	0	29	15	30	15	19
47	CRVO	IVF	1	73	1	1	1	0	0	1	0	0	0	0	0	1	0	0	0	1	14	28	14	15
48	AMD	IVA8	1	84	1	1	0	1	0	0	0	0	0	1	0	0	1	0	0	119	14	37	23	13
49	NVG	IVA	0	55	0	1	1	0	0	0	1	0	1	0	0	0	1	1	1	0	26	74	48	51
50	BRVO	IVRBS	0	66	1	1	1	0	0	1	0	1	0	0	0	0	0	0	0	7	20	37	17	20
51	AMD	IVA8	1	82	0	0	0	1	0	0	0	0	0	1	0	0	1	0	0	40	13	33	20	13
52	BRVO	IVR	0	94	1	0	0	0	0	1	0	1	0	0	0	0	1	0	0	24	10	19	9
53	AMD	IVA	1	71	1	1	0	1	0	0	0	0	1	0	0	0	0	0	0	78	11	13	2
54	BRVO	IVA	1	73	1	1	0	0	0	1	0	0	1	0	0	0	0	0	0	3	21	46	25	19
55	BRVO	IVA	1	50	1	0	1	0	0	1	0	0	1	0	0	0	0	0	0	8	12	29	17	16
56	AMD	IVF	1	70	0	1	0	1	0	0	0	0	0	0	0	1	0	0	0	2	15	23	8
57	AMD	IVA8	1	76	1	0	0	1	0	0	0	0	0	1	0	0	0	0	0	13	10	28	18	11
58	AMD	IVA	1	95	1	0	1	1	0	0	0	0	1	0	0	0	0	0	0	4	13	29	16	13
59	DME	IVF	1	52	0	1	0	0	1	0	0	0	0	0	0	1	0	0	0	16	12	11	-1
60	AMD	IVA8	0	76	0	0	1	1	0	0	0	0	0	1	0	0	1	1	0	24	13	24	11
61	AMD	IVA8	1	81	1	0	1	1	0	0	0	0	0	1	0	0	1	0	0	53	14	40	26	26
62	AMD	IVA	1	60	0	0	1	1	0	0	0	0	1	0	0	0	0	0	0	0	16	44	28	18
63	DME	IVA	1	71	1	1	1	0	1	0	0	0	1	0	0	0	1	0	1	5	17	56	39	24
64	CRVO	IVA	0	69	1	0	0	0	0	1	0	0	1	0	0	0	1	0	0	27	15	55	40	15
65	AMD	IVBR	1	67	0	0	1	1	0	0	0	0	0	0	1	0	0	0	0	12	16	37	21	19
66	AMD	IVF	0	83	1	0	0	1	0	0	0	0	0	0	0	1	1	0	0	4	15	30	15	16
67	DME	IVBR	1	80	1	1	0	0	1	0	0	0	0	0	1	0	1	0	0	5	15	38	23	16
68	AMD	IVA	0	82	1	0	0	1	0	0	0	0	1	0	0	0	1	0	0	41	13	34	21	14
69	AMD	IVA	1	76	0	0	1	1	0	0	0	0	1	0	0	0	1	0	0	6	11	30	19	12
70	AMD	IVBR	0	77	0	0	1	1	0	0	0	0	0	0	1	0	1	0	0	31	14	22	8
71	AMD	IVBR	0	76	0	0	0	1	0	0	0	0	0	0	1	0	0	0	0	4	21	44	23	18
72	AMD	IVA8	1	82	0	0	0	1	0	0	0	0	0	1	0	0	0	0	0	2	13	44	31	17
73	AMD	IVA8	0	59	0	0	0	1	0	0	0	0	0	1	0	0	0	0	0	3	16	38	22	16
74	AMD	IVA8	1	73	0	0	1	1	0	0	0	0	0	1	0	0	1	1	0	8	10	35	25	10
75	BRVO	IVF	0	52	0	0	0	0	0	1	0	0	0	0	0	1	0	0	0	3	15	42	27	17
76	AMD	IVRBS	1	71	1	1	1	1	0	0	0	1	0	0	0	0	0	0	0	4	10	29	19	12
77	DME	IVA	1	56	1	1	1	0	1	0	0	0	1	0	0	0	1	0	0	5	16	59	43	17
78	AMD	IVR	1	79	0	1	1	1	0	0	0	1	0	0	0	0	0	0	0	8	16	34	18	20
79	AMD	IVA8	0	84	1	0	0	1	0	0	0	0	0	1	0	0	1	0	0	50	15	48	33	17
80	AMD	IVBR	1	84	0	0	2	1	0	0	0	0	0	0	1	0	1	0	0	69	9	29	20	10
81	AMD	IVBR	1	63	0	1	1	1	0	0	0	0	0	0	1	0	0	0	0	18	20	40	20	19
82	AMD	IVBR	1	85	1	0	1	1	0	0	0	0	0	0	1	0	1	0	0	29	16	45	29	17
83	CRVO	IVA	1	76	0	0	0	0	0	1	0	0	1	0	0	0	0	0	0	0	21	50	29	41
84	AMD	IVA8	1	81	1	1	1	1	0	0	0	0	0	1	0	0	1	0	0	18	18	32	14	23
85	AMD	IVA	1	70	1	0	1	1	0	0	0	0	1	0	0	0	0	0	0	63	13	45	32	18
86	AMD	IVBR	1	83	0	1	1	1	0	0	0	0	0	0	1	0	1	0	0	83	11	35	24	19
87	AMD	IVR	1	76	0	0	1	1	0	0	0	1	0	0	0	0	0	0	0	48	15	38	23	18
88	AMD	IVF	1	82	0	0	0	1	0	0	0	0	0	0	0	1	1	0	0	37	8	12	4
89	AMD	IVA8	1	90	1	0	1	1	0	0	0	0	0	1	0	0	1	0	0	23	13	56	43	17
90	AMD	IVA	0	83	0	0	0	1	0	0	0	0	1	0	0	0	1	0	0	56	14	35	21	14
91	AMD	IVA	0	81	1	1	1	1	0	0	0	0	1	0	0	0	1	0	0	15	11	30	19	12
92	AMD	IVA8	1	79	1	1	1	1	0	0	0	0	0	1	0	0	1	0	0	85	14	47	33	22
93	AMD	IVA8	1	57	0	0	0	1	0	0	0	0	0	1	0	0	0	0	0	22	15	59	44	44
94	AMD	IVA8	1	87	0	0	1	1	0	0	0	0	0	1	0	0	1	0	0	12	14	16	2
95	AMD	IVF	1	60	1	0	1	1	0	0	0	0	0	0	0	1	0	0	0	47	18	37	19	16
96	AMD	IVA	0	76	1	0	0	1	0	0	0	0	1	0	0	0	0	0	0	38	16	50	34	19
97	NVG	IVA	0	59	0	1	1	0	0	0	1	0	1	0	0	0	1	1	1	4	13	17	4
98	AMD	IVA8	1	73	1	0	1	1	0	0	0	0	0	1	0	0	1	1	0	61	14	22	8
99	DME	IVA	1	78	0	1	1	0	1	0	0	0	1	0	0	0	1	1	0	1	13	17	4
100	BRVO	IVF	0	78	0	0	0	0	0	1	0	0	0	0	0	1	0	0	0	4	12	39	27	15
101	NVG	IVA	1	61	1	1	0	0	0	0	1	0	1	0	0	0	0	0	1	3	17	54	37	30
102	BRVO	IVF	0	88	0	0	0	0	0	1	0	0	0	0	0	1	1	1	0	27	14	17	3
103	AMD	IVA	1	77	1	0	1	1	0	0	0	0	1	0	0	0	1	0	0	31	14	34	20	15
104	DME	IVA8	0	66	1	1	1	0	1	0	0	0	0	1	0	0	0	0	1	18	14	50	36	15
105	AMD	IVA	0	70	0	0	0	1	0	0	0	0	1	0	0	0	1	0	0	66	11	39	28	12
106	DME	IVA8	0	52	0	1	0	0	1	0	0	0	0	1	0	0	0	0	0	28	15	39	24	17
107	AMD	IVA8	1	63	1	0	1	1	0	0	0	0	0	1	0	0	1	0	1	50	9	27	18	11
108	AMD	IVA	0	81	1	0	0	1	0	0	0	0	1	0	0	0	0	0	0	2	15	44	29	19
109	AMD	IVA8	0	81	0	0	1	1	0	0	0	0	0	1	0	0	0	0	0	2	15	46	31	20
110	AMD	IVA8	1	90	1	0	0	1	0	0	0	0	0	1	0	0	1	1	0	46	11	11	0
111	AMD	IVA8	1	71	1	1	0	1	0	0	0	0	0	1	0	0	0	0	0	13	9	38	29	11
112	AMD	IVA8	1	74	1	0	1	1	0	0	0	0	0	1	0	0	1	1	0	21	10	20	10
113	BRVO	IVF	1	77	1	1	1	0	0	1	0	0	0	0	0	1	1	1	0	53	13	25	12
114	AMD	IVA8	1	89	0	0	0	1	0	0	0	0	0	1	0	0	1	0	0	1	12	49	37	17
115	AMD	IVA	0	63	0	0	0	1	0	0	0	0	1	0	0	0	0	0	0	0	11	41	30	15
116	BRVO	IVR	0	63	0	0	1	0	0	1	0	1	0	0	0	0	0	0	0	7	14	31	17	16
117	CRVO	IVR	0	57	1	0	0	0	0	1	0	1	0	0	0	0	0	0	0	10	17	36	19	17
118	mCNV	IVRBS	1	76	1	0	1	0	0	0	0	1	0	0	0	0	1	1	0	12	18	24	6
